# Supplementary material for: cRNAsp12 Web Server for the Prediction of Circular RNA Secondary Structures and Stabilities
Source: Int J Mol Sci. 2023 Feb 14;24(4):3822. doi: 10.3390/ijms24043822 (PMC9959564; doi:10.3390/ijms24043822)
Supplement: Supplementary file 1 [file ijms-24-03822-s001.zip]

Archive with 1 entries (1 files):
- ijms-2131088-supplementary.pdf
